# Supplementary material for: An Ichor-dependent apical extracellular matrix regulates seamless tube shape and integrity
Source: PLoS Genet. 2018 Jan 8;14(1):e1007146. doi: 10.1371/journal.pgen.1007146 (PMC5774827; doi:10.1371/journal.pgen.1007146)
Supplement: S1 Table — (XLSX) [file pgen.1007146.s010.xlsx]

## Sheet: Sheet1
PCR and sequencing of CG11966 coding region
5’-GGACCTTGGATAGCGTAGGA-3’
5’-GTTGACTATCGGCGAAGAGC-3’
5’-GCTCTTCGCCGATAGTCAAC-3’
5’-TGGACTGTGTGGCAGGATAA-3’
5’-AGCAGGAGTCAGCCAAGGTA-3’
5’-TGCGGATAGTTACCCAGGAG-3’
5’-GTTAGCACCACGGACAATCC-3’
5’-GTCACGCCCAATTCTCTTGT-3’
5’-GCCGGATCTCCTGGGTAACT-3’
5’-CCCTGGGAGATGCTACTGGT-3’
5’-CGCACAGCGAAAATACAAAA-3’
5’-GGAAACGATTTCGGTCAATG-3’
5’-GGGTCAGGTTGTCAGCAAGT-3’
5’-GTTGACTATCGGCGAAGAGC-3
5’-CATGCATGCCAGTAGTTCCA-3’
5’-CCACTTTTGAAACCCGACCT-3’
5’-GAGAAATTCCATTCCCAGCA-3’
5’-ACTGGAAAATCTCCGGGTTC-3’
5’-GAACCCGGAGATTTTCCAGT-3’
5’-CCCCCGTCCTTAATTGGAAT-3’
5’-GGGGGATTGAGAGGAAGTTG-3’
5’-GTTTCTTTTCGGGTGCTGAG-3’
5’-GGCTGCTCGCATATTTTTGT-3’
PCR and sequencing of kkv coding region
5’-TGGTTTCCTTCCGTCAGACTTTC-3’
5’-TAAGCATTCCTGGTTCGCCGTC-3’
5’-GTGAAAGTGAAAAGTTGATGGGGG-3’
5’-TCTGTTTTCACATCTGCCTGGTC-3’
5’-CATACAAGAGACGAAGGGTTGGG-3’
5’-GGCTGAAAAGGGAGTTGTGATTG-3’
5’-TTGTCACCGAGCAAATGGCG-3’
5’-CGGGATGGACAGCAAATAGATTAGG-3’
5’-AGTTGGGAGAGGACGGAATAGG-3’
5’-GTTGAGGTTGAGGTTGTGGTGTG-3’
5’-TCGCTGTGAGTATTTTCCCCG-3’
5’-GTTTAGGCAGTTGATGGAAAGAGG-3’
5’-ATGCAGGCATCAGCATCAAG-3
5’-TAACTTAGCTCTACGTCTAGGATG-3’
5’-GCGACACTTGAGCAGATACATCG-3’
5’-ATGTGGCACGGAACTGAGACTG-3’
5’-TACCTCTCTTCACTTCGCCGAC-3’
5’-TAAGTAAGCCCAGGTTGCG-3’
5’-CACCACCGAGAAGTTGTTTGTCC-3’
5’-CACCACCGAGAAGTTGTTTGTCC-3’
5’-TCCGTCCAGGGTCAAAAGGTAG-3’
5’-TTCGTCACAGGAAGCGTTGGTCTC-3’
5’-CGGGGAAAATACTCACAGCGAAC-3’
5’-CGAGACTTTCTAACCAATCCCTAC-3’
5’-CGATGGCGACTACGACAATGA-3’
5’-CGCCTTCTCCAGATTTTGAATG-3’
5’-ATGAAGCCTTATGAACGACC-3’
5’-CAATCACAACTCCCTTTTCAG-3’
5’-CTCTACTGGTGGATCTGATG-3’
5’-CATCATGGATCTTCTGGC-3’
5’-TCCATGTACCTGCTGCTC-3’
5’-GAAGTCTGGCGATGAATC-3’
5’-GTAGTGTTAGTTTGGCGTG-3’
Subcloning of ich cDNA into pUAST
5’-AATGAATTCGAGCTCGAATTCGTCGAGAG-3’
5’-AATGGTACCCCGGATCCAATACTGGAGAG-3’
Sequencing of pUAST-ich
5’-GGACTCATCAGCAGGCTCTC-3’
5’-GTGGGATTCGATTGGTTCTG-3’
5’AACCAATCGAATCCCACATC-3’
5’-TCCCGCGTATCGTTATTGTC-3’
5’-AATAACGATACGCGGGACAG-3’
5’-CCTGATTGTTGGTCGGATTAC-3’,
5’-AGCAGCAGTTGCAGTCCAC-3’
5’-ACTCAGATCGCTGGCACTG-3’,
5’-AACAGCAACAACAGCAGCAG-3’
5’-TGCTGGGAATGGAATTTCTC-3’
5’-AAATTCCATTCCCAGCACAG-3’
5’-AGGGAGAAACCATTCGACAG-3’
Generation of Flag-tagged Ich
5’-AGTAATGAATTCATGGACTACAAAGACGATGACGACAAGAAGTTTTGCAGCATGAACGG-3’
5’-AGTAATGGTACCCCGGATCCAATACTGGAGAG-3’
Generation of pUAST-Flag-sv40nls-VP16AD-IchDBD
5’-AATGAATTCATGGACTACAAAGACGATGACGACAAGGATAAAGCGGAATTAATTCCCCAG-3’
5’-ATAGCCACCCTGCTGCCCACCGTACTCGTCAATTCC-3’
5’-GACGAGTACGGTGGGCAGCAGGGTGGCTATTCCAT-3’
5’-AATGGTACCCCGGATCCAATACTGGAGAG-3’
Generation of pUAST-EnR-IchDBD-sv40nls-Flag
5’-AGTAATGAATTCTAGCACCAAGTCGAAACCAATG-3’
5’-ATAGCCACCCTGCTGGGATCCCAGAGCAGATTTCTC-3’
5’-TCTGCTCTGGGATCCCAGCAGGGTGGCTATTCCAT-3’
5’-AGTAATGGTACCTCAGACCTTTCTCTTCTTTTTTGGGTCACGCCCAATTCTCTTGTG-3’
Sequencing of pUAST-CG8213 clones
5’-GCCTAAGTCTTTCGTTCAGC-3’
5’-AGCCGTCGCAGAACATCTAC-3’
5’-AACTGCTGGTAGGATACGC-3’
5’-TAAGCACCTTGCCACCTGAG-3’,
5’-CGAAACAGTGGTGGGACTATTATG-3’
5’-CAACGACAGGTCATAATAGTCC-3’
5’-TATTGGCATTGGTTGTGGGGCG-3’
5’-TGCCAATAAGCAGAATCGC-3’
5’-TGCTCTTGTTCCTTGTGTTG-3’
5’-GCACAAGAAAGCCAGTGTC-3’
5’-TTGGTCTATGGGCGTAAGCG-3’
5’-CCACCGTTGATTACCACTATG-3’
5’-AGATTGGGGTTCCTTACCG-3’
5’-ATGACAAGCCAGCATTCCC-3’
5’-AGGTCTTCTTGTTGGGAGC-3’
5’-TGCCAAGCCTGTGAGAGTAG-3’
5’-TCAAACTCGCCCATAACAG-3’
5’-GCTGTTATGGGCGAGTTTG-3’
5’-GGATGGGGAGAAACTTGAAAACTG-3’
5’-GCCTCCACAGTTTTCAAGTTTC-3’
5’-CGACGATTTGTGCGTTTGATTC-3’
ect RNA in situ probe
5’-CAGAGATGCATAATACGACTCACTATAGGGAGAACAGGCTGTTCGATGATATC-3’
5’-CCAAGCCTTCATTAACCCTCACTAAAGGGAGACTTTTCGGGGATGCATAAAC-3’
osi18 RNA in situ probe
5’-CAGAGATGCATAATACGACTCACTATAGGGAGAGAACCAGAGTGAGAGTTGAG-3’
5’-CCAAGCCTCCATTAACCCTCACTAAAGGGAGATCGTAGTTGACAATCTTGGG-3’
osi19 RNA in situ probe
5’-CAGAGATGCATAATACGACTCACTATAGGGAGACAGCGAACCTCGAATTAAAG-3’
5’-CCAAGCCTTCATTAACCCTCACTAAAGGGAGAACAATGAAGGAGAAGAAGCC-3’
CG8213/lint RNA in situ probe
5’-CAGAGATGCATAATACGACTCACTATAGGGAGATAGCTATGGCCATAAGAAGC-3’
5’-CCAAGCCTTCATTAACCCTCACTAAAGGGAGATTCTTTGTGGTTACCTTGGG-3’
PCR confirmation of CG8213/lint loss-of-function allele
5' gRNA site: 5'-ACACCGGCAAAAGTTAGTGG-3'
5' gRNA site: 5'-AGAAAGTCAACGCTGTGCAG-3'
3' gRNA site: 5'-CAAATCGTCGCGCTTCCTC-3'
3' gRNA site: 5'-ATGCCAACGGACAAAAGGAC-3'
